# Supplementary material for: Integrated analysis of the critical region 5p15.3–p15.2 associated with cri-du-chat syndrome
Source: Genet Mol Biol. 2019 Apr 11;42(1 Suppl 1):186–96. doi: 10.1590/1678-4685-GMB-2018-0173 (PMC6687350; doi:10.1590/1678-4685-GMB-2018-0173)
Supplement: Supplementary file 1 [file 1415-4757-GMB-1678-4685-GMB-2018-0173-20191303-suppl1.xlsx]

## Sheet: Planilha1
Genetics and Molecular Biology
			Supplementary Materials to: “Integrated analysis of the critical region 5p15.3–p15.2 associated with cri-du-chat syndrome"

## Sheet: Table S1
Table S1 - List of genes located in the smallest overlap region.
UCSC - genome browser - human assembly: feb.2009 (GRCh37/hg19)
Position/search term: chr5:527,552-11,411,700
#hg19.chrom	hg19.Start	hg19.End	hg19.geneSymbol
chr5	535954	535997	MIR4456
chr5	602283	612325	LOC100996325
chr5	612404	653666	CEP72
chr5	659976	693510	TPPP
chr5	795719	851101	ZDHHC11
chr5	863849	892939	BRD9
chr5	892968	918164	TRIP13
chr5	988424	997455	LOC100506688
chr5	1009076	1038927	NKD2
chr5	1050488	1112172	SLC12A7
chr5	1063010	1063089	MIR4635
chr5	1173255	1178720	BC032469
chr5	1201709	1225230	SLC6A19
chr5	1225469	1246304	SLC6A18
chr5	1253286	1295162	TERT
chr5	1309424	1309492	MIR4457
chr5	1317999	1345002	CLPTM1L
chr5	1346095	1346126	DQ598099
chr5	1363696	1380182	BC034612
chr5	1392904	1445543	SLC6A3
chr5	1461541	1524076	LPCAT1
chr5	1567596	1568684	CR749689
chr5	1568636	1579695	SDHAP3
chr5	1589336	1594646	SDHAP3
chr5	1597671	1634120	LOC728613
chr5	1708899	1708983	MIR4277
chr5	1798498	1799956	MRPL36
chr5	1801495	1816167	NDUFS6
chr5	1877540	1882880	IRX4
chr5	2746278	2751769	IRX2
chr5	2752261	2755511	C5orf38
chr5	3417265	3536208	LOC285577
chr5	3596167	3601517	IRX1
chr5	4773620	4774978	BC034630
chr5	5034471	5070115	LOC340094
chr5	5132199	5134697	AK094462
chr5	5140442	5320412	ADAMTS16
chr5	5422785	5490347	KIAA0947
chr5	6310553	6337405	FLJ33360
chr5	6372038	6378639	MED10
chr5	6448735	6496834	UBE2QL1
chr5	6582286	6588613	LOC255167
chr5	6599351	6633473	NSUN2
chr5	6633499	6669675	SRD5A1
chr5	6714717	6757161	PAPD7
chr5	6827965	6828034	MIR4278
chr5	7269415	7269467	MIR4454
chr5	7299486	7306827	LOC442132
chr5	7396342	7830194	ADCY2
chr5	7830490	7851603	C5orf49
chr5	7859271	7869150	FASTKD3
chr5	7869216	7901235	MTRR
chr5	8333595	8457677	LOC729506
chr5	8457799	8463209	LOC100505738
chr5	8839876	8881636	BC032891
chr5	9035137	9546233	SEMA5A
chr5	9053927	9054007	MIR4636
chr5	9546311	9550409	LOC100505806
chr5	9548938	9549026	SNORD123
chr5	9629108	9630463	TAS2R1
chr5	9641426	9903936	LOC285692
chr5	9761018	9761125	5S_rRNA
chr5	10225619	10250021	FAM173B
chr5	10250281	10266501	CCT5
chr5	10277706	10308168	CMBL
chr5	10353750	10440500	MARCH6
chr5	10440846	10441963	ROPN1L-AS1
chr5	10441973	10465138	ROPN1L
chr5	10564434	10657928	ANKRD33B
chr5	10679341	10761387	DAP
chr5	10971951	11904110	CTNND2

## Sheet: Table S2
Table S2 - List of Go terms identified by BiNGO in the Cluster 1.
Selected statistical test : Hypergeometric test
Selected correction : Benjamini & Hochberg False Discovery Rate (FDR) correction
Selected significance level : 0.05
No annotations were retrieved for the following entities:
NPSR1 SCT RXFP4 RXFP1 RXFP3 HTR6 SCT RXFP4 HTR4 RXFP1 RXFP2 RXFP3 HTR6 HTR7 GNAT3 PRKACG MYC C3AR1 AKT1 GNAT1 PRKACA PRKACB PRKCG MED1 PRKCB PRKCE PRKCD PRKCA PDYN TAAR1 AR ADCY9 PRKAR1B PRKAR1A UBA52 CFH FPR1 FPR3 FPR2 HIF1A ANAPC11 C3 GHRHR C5 C6 GALR3 GALR2 PRKAR2B GALR1 NPBWR1 PRKAR2A NPBWR2 PLCG1 CGA GPR17 JUN CREBBP CYLD PNOC STRN REN GPR18 ITPA CDKN1A RPLP0 ADM PTH1R SLC6A3 IKBKB MED12 TUB…
GO-ID	p-value	corr p-value	x	n	X	Description	Genes in test set
9755	4.7636e-39	3.2081e-37	37	52	490	hormone-mediated signaling pathway	ADCY4|ADCY3|ADCY2|ADCY1|ADCY8|ADCY7|ADCY6|ADCY5|GNG10|GNG3|GNG2|GNG5|PRKAR2B|GNG4|PRKACG|PRKAR2A|GNG7|GNG8|PRKACA|JAK2|PRKACB|LHCGR|GCGR|PTPN11|GCG|GNG12|GNG11|GNG13|ADCY9|PRKAR1B|PRKAR1A|GNB2|GNB1|GNAS|GNB4|GNB3|REN
7204	8.842e-37	5.3989e-35	48	112	490	elevation of cytosolic calcium ion concentration	GLP1R|CALCA|GIPR|PMCH|C5AR1|LPAR1|OPRL1|LPAR2|CXCR4|ADM|LPAR3|CXCL13|MCHR1|KNG1|RXFP3|EDNRA|GNG3|CALCR|P2RY4|HRH3|GALR2|CXCR3|C3AR1|CCR9|BDKRB2|CCR8|BDKRB1|CCR7|S1PR3|DRD1|CCR6|JAK2|DRD2|CCR5|CCR4|S1PR4|CCR10|CCR3|CCR2|CCR1|EDN1|LCK|GHRH|GNB1|SAA1|NMUR2|AVP|CCL28
6954	9.1784e-21	3.522e-19	56	315	490	inflammatory response	CXCL6|CXCL9|CXCL1|CXCL13|CXCL3|CXCL2|ADORA3|C3AR1|ADORA1|BDKRB2|AKT1|BDKRB1|CCR7|RAC1|CCR5|CCR4|CCR3|CCR2|ANXA1|PLA2G4B|PLA2G4C|OPRM1|YWHAZ|GAL|ADORA2A|CRH|AVP|HDAC4|HDAC5|CFH|CXCR4|FPR2|HIF1A|KNG1|RELA|C3|C5|C6|CXCR1|CCL5|CXCR2|HRH4|S1PR3|CCL19|CCL16|CCL25|CCR1|CCL21|CCL20|STAT3|CXCL10|CXCL11|ITCH|IL8|SAA1|KLKB1
7611	1.1283e-10	2.4335e-09	26	115	490	learning or memory	GLP1R|APP|PDE1B|ADCY3|ADCY1|PSEN1|ADCY8|PARK2|GRM4|GALR3|HRH3|GALR2|PRKAR2B|CNR1|FYN|DRD1|PRKACA|DRD2|DRD3|DRD5|PRKCG|JUN|PRKCA|PRKAR1B|CRH|PDE5A
50909	5.0025e-09	9.8262e-08	16	44	490	sensory perception of taste	TAS2R60|TAS2R40|TAS2R41|TAS2R42|TAS2R43|TAS2R16|TAS2R39|GNG13|GNAT3|NPY|GNB1|TAS2R1|GNAT1|TAS2R3|TAS2R5|TAS2R4
50433	1.0137e-08	1.945e-07	13	27	490	regulation of catecholamine secretion	ATF2|HTR1B|ADRA2C|ADRA2B|AGT|ADRA2A|PINK1|ADORA2A|HRH3|ADORA2B|CNR1|DRD3|SNCA
1819	3.5559e-08	6.5556e-07	22	102	490	positive regulation of cytokine production	CALCA|C5AR1|ARNT|HIF1A|AGT|ADRA2A|HSPD1|C3|C5|POLR3A|CREB1|POLR3B|ADORA2B|TRAF6|POLR3D|C3AR1|POLR3F|SAA1|POLR3G|AVP|JAK2|MAP3K7
10647	2.1972e-07	3.7962e-06	44	413	490	positive regulation of cell communication	PTH|LPAR1|LPAR2|LPAR3|UBE3A|ARRB2|ADRB2|HIF1A|EGFR|PARK2|RELA|IGF1R|GHRHR|GRM4|RIPK1|DRD1|RAC1|JAK2|MAP3K7|DRD3|SNCA|LHCGR|PDE6H|PRKCB|PDE6G|CAV1|GPR55|ARNT|PTPN11|ESR1|AGT|ADRA2A|RHOA|GIP|AR|PINK1|MC1R|ADORA2A|ADRB3|LCK|TRAF6|GHRH|NMU|CTNNB1
32225	7.9853e-06	0.00011924	8	12	490	regulation of synaptic transmission, dopaminergic	ATF2|PINK1|PMCH|DRD1|DRD2|DRD3|DRD4|SNCA
50890	1.2641e-05	0.00017904	68	919	490	cognition	TAS2R60|GLP1R|APP|ARRB2|SLC6A3|PARK2|GRM4|GRM7|GNAT3|GRM6|GRM8|BDKRB1|TAS2R1|GNAT1|PRKACA|TAS2R3|TAS2R5|TAS2R4|PRKCG|NPY1R|PRKCA|TAS2R16|OPRM1|PRKAR1B|ADORA2A|CRH|IAPP|PDE5A|TAS2R40|TAS2R41|TAS2R42|TAS2R43|PDE1B|C5AR1|OPRL1|ADCY3|ADCY1|PSEN1|ADCY8|OR4S2|GALR3|HRH3|CNR2|GALR2|PRKAR2B|CNR1|NPY|PENK|PDE6D|PDE6C|FYN|PDE6B|DRD1|PDE6A|DRD2|DRD3|DRD5|JUN|PDE6H|PDE6G|OPRK1|TAS2R39|GNG13|PNOC|NMU|GNB1|PDC…
51940	1.5873e-05	0.00022101	6	6	490	regulation of catecholamine uptake involved in synaptic transmission	ATF2|DRD1|DRD2|DRD3|DRD4|SNCA
51966	4.1804e-05	0.00055181	9	19	490	regulation of synaptic transmission, glutamatergic	ADORA2A|CNR1|ADORA1|HTR1B|DRD1|PSEN1|PRKACA|DRD2|EGFR
14061	0.00036691	0.0040361	7	12	490	regulation of norepinephrine secretion	ADORA2A|HRH3|ADORA2B|ADRA2C|ADRA2B|AGT|ADRA2A
Legends
x: number of proteins presentes in the network that were assigned for a given GO;
n: number of all proteins identified so far for a given GO annotation;
X: number of proteins present in the cluster.
Processes related to hormone biosynthesis and signaling pathway
Processes related to immune system and inflammatory response
Processes related to neuronal development and function
Processes related to DNA repair and cell cycle control
Processes related to cellular death

## Sheet: Table S3
Table S3 - List of Go terms identified by BiNGO in the Cluster 2.
Selected statistical test : Hypergeometric test
Selected correction : Benjamini & Hochberg False Discovery Rate (FDR) correction
Selected significance level : 0.05
No annotations were retrieved for the following entities:
CDKN2A SYVN1 RRP1B TUBB4B SNCAIP WDR12 TUBB4A SCAF4 HIPK2 ADM2 GTF2B RPL10L AUP1 RPL10A FGF1 FGF2 FGF3 PARK2 PPP1CB USP8 USP7 MAP2K1 SNRPN CEP135 USP3 USP2 THOC1 DIO2 THOC3 THOC2 THOC7 THOC6 ILF3 EBNA1BP2 SNRPG SNRPE SNRPF STAMBP SNRPC FKBP4 IFNAR1 FKBP5 SNRPB ORC5 ORC4 ORC6 ORC1 ORC3 ORC2 DVL1 UBR5 DVL2 DVL3 SMN1 DRD1 DRD5 MCL1 MAP2K6 FANCI FANCM COPS4 COPS3 COPS6 COPS5 COPS2 BCL3 TPP2 TPP1 COPS…
GO-ID	p-value	corr p-value	x	n	X	N	Description	Genes in test set
6281	1.1662e-16	3.8348e-15	92	299	1580	14219	DNA repair	SMG1|CEP164|UBE2D3|CIB1|BRCA1|SMC3|PRPF19|BACH1|KAT5|SUMO1|PTTG1|CDH1|RUVBL2|UIMC1|CHEK1|NBN|POLH|RFC5|UPF1|MED1|RFC3|RFC4|PARP4|RFC1|PARP1|PARP2|USP3|H2AFX|RECQL|HUS1|CSNK1D|RAD23A|CSNK1E|ESCO2|SIRT1|RAD23B|MID1|DDB2|RBX1|DDB1|RNF168|RAD51C|POLG2|FANCD2|CRY1|UBE2V2|TP53|BLM|VCP|PCNA|PRKDC|USP10|RPS27L|BRCC3|ATXN3|WRN|BRIP1|RECQL5|POLD1|RAD21|ABL1|RBBP8|TP53BP1|BARD1|FANCI|XRCC6|UBE2B|FANCM|XRCC5…
30518	1.3714e-16	4.4791e-15	37	61	1580	14219	steroid hormone receptor signaling pathway	RB1|UBE3A|BRCA1|MED16|RNF4|MED17|MED12|MED14|MED13|MED30|KAT5|UBR5|NRIP1|JAK2|PPARGC1A|NCOA2|MED1|PTGES3|NCOA3|DDX54|MED4|ARID1A|ESR1|RHOA|ESR2|DNAJA1|AR|STAG1|MED24|CCNE1|NEDD4|RARA|TAF7|CTNNB1|CALR|FKBP4|RAN
42775	1.0625e-14	3.2081e-13	34	57	1580	14219	mitochondrial ATP synthesis coupled electron transport	NDUFB9|NDUFB8|NDUFB7|UQCRB|NDUFB10|NDUFB6|COX15|NDUFB5|NDUFB4|NDUFA10|UQCR11|UQCR10|UQCRH|NDUFV2|NDUFV1|SNCA|NDUFA9|NDUFA8|NDUFA7|NDUFA5|NDUFA4|NDUFA2|NDUFA1|NDUFC2|NDUFS8|NDUFS7|NDUFS6|NDUFS5|NDUFS4|UQCRC1|NDUFS3|NDUFS2|MT-CO2|NDUFS1
60548	1.3024e-14	3.8597e-13	105	390	1580	14219	negative regulation of cell death	ATF2|FGF2|PARK2|RXFP2|IGF1R|PIM1|AKT1|PIM3|MAP3K7|TP63|RPS6|F2R|STAMBP|TP53|SQSTM1|PSMD10|NOTCH1|PSEN2|PSEN1|FOXO1|HSP90B1|NME1-NME2|SOCS3|IRAK1|TERT|PDCD10|BAG1|MCL1|BARD1|HSPA9|SMAD4|SMAD3|UBE2B|HSPA5|XRCC5|ESR1|NFKB1|IL2|ESR2|ZC3HC1|NFKBIA|BCL3|CDK1|TCF4|ATM|MYD88|TP73|FGFR1|GSK3B|CDKN1A|CITED2|PTEN|TNFAIP3|ILK|HSPB1|PCSK6|IKBKB|SIN3A|RIPK2|SPHK1|NME2|NME5|YWHAZ|RHOA|TGFBR1|ADORA2A|NME6|RASA1|…
31570	1.1304e-10	2.5009e-09	32	64	1580	14219	DNA integrity checkpoint	BLM|CDKN1A|ZAK|RPS27L|BRCC3|BRCA1|BACH1|BRIP1|CDC45|CCND1|CDH1|CHEK2|UIMC1|CHEK1|NBN|CDT1|GML|PLK1|H2AFX|HUS1|PTPN11|PPP2R5C|CDC6|PML|CCNA2|FAM175A|CDK1|RAD17|RAD1|ATM|TP53|ATR
6120	8.1878e-11	1.8542e-09	26	43	1580	14219	mitochondrial electron transport, NADH to ubiquinone	NDUFB9|NDUFB8|NDUFB7|NDUFB10|NDUFB6|NDUFB5|NDUFB4|NDUFA10|NDUFV2|NDUFV1|NDUFA9|NDUFA8|NDUFA7|NDUFA5|NDUFA4|NDUFA2|NDUFA1|NDUFC2|NDUFS8|NDUFS7|NDUFS6|NDUFS5|NDUFS4|NDUFS3|NDUFS2|NDUFS1
32200	1.1925e-09	2.4892e-08	21	31	1580	14219	telomere organization	BLM|XRCC6|RFC1|PARP1|PRKDC|XRCC5|PTGES3|TINF2|MRE11A|TERF1|TERF2|SMG6|WRN|RAD50|TERT|DKC1|TERF2IP|RAD1|TPP1|NBN|WRAP53
6302	1.747e-08	3.2383e-07	29	62	1580	14219	double-strand break repair	BLM|VCP|PRKDC|CIB1|BRCC3|BRCA1|BACH1|BRIP1|KAT5|RAD21|UIMC1|NBN|XRCC6|XRCC5|H2AFX|RPA1|RECQL|MRE11A|HUS1|MLH1|SOD1|RNF168|RAD50|RAD51|FAM175A|UBE2N|UBE2V2|RAD1|TP53
7050	9.3698e-08	1.6123e-06	39	109	1580	14219	cell cycle arrest	RB1|KHDRBS1|CDKN1A|TSG101|CDKN1B|CUL5|ZAK|CUL3|CUL2|CUL1|ILK|PPM1G|STK11|MYC|APBB1|NBN|SKIL|MAP2K6|BARD1|TCF7L2|MAP2K1|CDKN2C|SMAD3|TGFB1|CDKN2A|VDR|PA2G4|PML|ERN1|CUL4A|KAT2B|APC|TCF4|CEBPZ|ATM|CALR|TP53|CDKN3|TP73
7568	2.2182e-07	3.6471e-06	46	146	1580	14219	aging	CDKN1A|LRRK2|PTEN|HTT|ILK|FURIN|ADM|ENO3|RELA|SLC6A3|GHRHR|SOCS3|WRN|TERT|CHEK2|CHEK1|PRKACA|TP63|JUN|MAP2K1|NPM1|TGFB1|CDKN2A|NOS3|PRKCD|H2AFX|PLA2G4A|PRKCA|FOS|TERF1|TERF2|SIRT1|PML|TGFBR1|SOD1|GNAO1|RPS6KB1|ADRB3|CDK1|GRB2|CEBPZ|ATM|CALR|TP53|LIMS1|ATR
34097	1.3625e-06	2.0505e-05	37	108	1580	14219	response to cytokine stimulus	HDAC4|SRC|TAF9|RELA|SOCS3|NUB1|CASP8|SOCS1|IRAK1|IRAK2|RIPK1|PRKACA|JUNB|MCL1|SNCA|IGBP1|PDGFRA|JUN|IL1R1|NOS3|RIPK2|STAT1|VDR|SPHK1|INSR|ADIPOQ|STAT3|PRKCA|FOS|PML|GNAO1|FOSL1|CCNE1|TRAF6|CTNNB1|CFTR|MYD88
50852	2.2495e-05	0.00030682	15	24	1580	14219	T cell receptor signaling pathway	RNF31|RIPK2|PSEN2|PSEN1|MALT1|ZAP70|TRAF6|UBE2N|MAPK1|FYN|CD247|RBCK1|IKBKG|MAP3K7|BCAR1
10149	0.00012354	0.0015609	12	17	1580	14219	senescence	CDKN1A|MAP2K1|TERT|CDKN2A|CHEK2|PRKCD|CHEK1|ATM|CALR|TP53|TERF2|ATR
70555	0.00077566	0.0089518	15	29	1580	14219	response to interleukin-1	HDAC4|IGBP1|SRC|IL1R1|RIPK2|SPHK1|TAF9|PRKCA|RELA|IRAK1|IRAK2|TRAF6|PRKACA|MYD88|SNCA
Legends
x: number of proteins presentes in the network that were assigned for a given GO;
n: number of all proteins identified so far for a given GO annotation;
X: number of proteins present in the cluster.
Processes related to hormone biosynthesis and signaling pathway
Processes related to immune system and inflammatory response
Processes related to neuronal development and function
Processes related to DNA repair and cell cycle control
Processes related to cellular death

## Sheet: Table S4
Table S4: List of Go terms identified by BiNGO in the Cluster 3.
Selected statistical test : Hypergeometric test
Selected correction : Benjamini & Hochberg False Discovery Rate (FDR) correction
Selected significance level : 0.05
No annotations were retrieved for the following entities:
PHLPP2 LRGUK PPM1N POMP COPS7B COPS7A HCG_33128 HELZ2 NEDD8-MDP1 ENSG00000228049 PP2D1 PPP2R1B PPCS PPP2R3C ENSG00000204775 UBXN7 ZC3H13 ENSG00000258973 UBQLN2 NCOA1 WDR38 PPTC7 ENSG00000243207 NSUN6 CACYBP MPP5 EIF2S2 SCAF4 ENSG00000268643 ENSG00000248354 COPS4 NSFL1C CTTN LRRC7 RFWD2 PGAM5 COPS8
GO-ID	p-value	corr p-value	x	n	X	N	Description	Genes in test set
42981	1.1648e-30	4.7626e-29	160	853	956	14247	regulation of apoptosis	ATF2|ZAK|PARK2|IGF1R|CDH1|CHEK2|PIM1|AKT1|PIM3|PIM2|MAP3K7|TP63|CARD10|MED1|EPHA7|ADIPOQ|ERN1|ERN2|TEP1|BTK|STAMBP|SQSTM1|TP53|CARD14|PSMD10|VCP|NOTCH1|CUL5|PRKDC|CUL3|CUL2|PSEN2|XPA|CUL1|PSEN1|FOXO3|FOXO1|DEDD2|HSP90B1|NME1-NME2|C6|IRAK1|TERT|PRDX1|BAG1|ABL1|RIPK1|FADD|WNT1|SKIL|BARD1|WNT10B|JUN|SMAD3|TGFB1|UBE2B|HSPA5|XRCC5|VDR|TGFB3|ESR1|NFKB1|IL2|ESR2|ZC3HC1|FOSL1|NFKBIA|CDK5|BCL3|MAP3K10|TCF…
30518	1.0929e-25	3.4474e-24	38	61	956	14247	steroid hormone receptor signaling pathway	RB1|TGFB1I1|UBE3A|BRCA1|MED16|RNF4|MED17|MED12|MED14|MED13|MED30|KAT5|UBR5|NRIP1|JAK2|PPARGC1A|NCOA2|MED1|NCOA6|NCOA3|PTGES3|DDX54|MED4|ARID1A|ESR1|RHOA|ESR2|DNAJA1|AR|STAG1|MED24|CCNE1|NEDD4|TADA3|RARA|CTNNB1|FKBP4|RAN
30521	2.4814e-20	6.6011e-19	28	40	956	14247	androgen receptor signaling pathway	RB1|TGFB1I1|UBE3A|BRCA1|MED16|RNF4|MED17|MED12|MED14|MED13|MED30|KAT5|NRIP1|PPARGC1A|NCOA2|MED1|NCOA3|MED4|ARID1A|RHOA|DNAJA1|AR|STAG1|MED24|CCNE1|CTNNB1|FKBP4|RAN
6281	8.8035e-17	2.057e-15	70	300	956	14247	DNA repair	CCNH|UBE2D3|BRCA1|SMC3|PRPF19|SUMO1|KAT5|PTTG1|CDH1|RUVBL2|UIMC1|CHEK1|NBN|MED1|RFC3|RFC4|PARP4|RFC1|PARP1|NCOA6|PARP2|H2AFX|RAD23A|SIRT1|RAD23B|MID1|DDB2|RBX1|DDB1|RNF168|RAD51C|PAPD7|FANCD2|UBE2V2|CRY1|TP53|BLM|VCP|PCNA|PRKDC|USP10|XPA|BRCC3|ATXN3|WRN|POLD1|RAD21|ABL1|TP53BP1|BARD1|XRCC6|UBE2B|XRCC5|RPA1|RPA2|MRE11A|MLH1|MPP7|SOD1|RAD52|CUL4A|RAD50|RAD51|RPA3|UBE2N|ERCC8|ATM|TP73|CUL4B|ATR
16568	1.7761e-10	2.971e-09	61	311	956	14247	chromatin modification	RB1|SMARCB1|KDM1A|CHD9|CHD4|CHD3|NR3C1|KAT5|RUVBL2|RUVBL1|UIMC1|EP300|JAK2|SMARCC1|SMARCC2|ACTL6A|UBE2E1|TERF1|ARID1A|SIRT1|TERF2|ARID1B|SUPT3H|SUPT7L|RNF168|RBL2|KAT2B|NCOR1|RBL1|TBL1XR1|HDAC4|HDAC5|SMARCD1|DNMT1|SMARCD2|HDAC2|HDAC3|SMARCD3|HDAC1|TAF9|BRCC3|RNF2|RBBP4|EP400|RBBP7|MBD3|SMARCE1|SUZ12|CREBBP|UBE2B|TAF12|TAF10|HUWE1|SUPT5H|SMARCA2|SMARCA4|CARM1|TADA3|UBE2N|PAF1|RCOR1
34097	2.4893e-09	3.9542e-08	32	107	956	14247	response to cytokine stimulus	HDAC4|SRC|TAF9|RELA|NUB1|CASP8|IRAK1|IRAK2|RIPK1|JUNB|SNCA|IGBP1|PDGFRA|JUN|RIPK2|STAT1|VDR|NOS3|SPHK1|INSR|STAT3|ADIPOQ|IRAK3|FOS|PML|FOSL1|CCNE1|TRAF6|CTNNB1|MYD88|EPHA3|CFTR
6302	2.8482e-09	4.4919e-08	24	61	956	14247	double-strand break repair	BLM|XRCC6|VCP|XRCC5|PRKDC|H2AFX|RPA1|MRE11A|BRCC3|BRCA1|MLH1|SOD1|RNF168|RAD52|RAD50|RAD51|PAPD7|KAT5|RAD21|UIMC1|UBE2V2|UBE2N|NBN|TP53
723	8.9009e-08	1.2803e-06	16	30	956	14247	telomere maintenance	BLM|XRCC6|RFC1|PARP1|XRCC5|PRKDC|PTGES3|MRE11A|TERF1|TERF2|WRN|RAD50|TERT|TEP1|FBXO4|NBN
7568	2.2449e-07	3.1472e-06	35	146	956	14247	aging	CDKN1A|LRRK2|PTEN|HTT|FURIN|ENO3|RELA|WRN|TERT|CHEK2|CHEK1|TP63|MPP2|JUN|NPM1|MAP2K1|TGFB1|CDKN2A|TGFB3|NOS3|PRKCD|H2AFX|FOS|TERF1|SIRT1|TERF2|PML|TGFBR1|SOD1|RPS6KB1|TEP1|GRB2|ATM|TP53|ATR
2757	1.1885e-05	0.00014147	19	55	956	14247	immune response-activating signal transduction	RNF31|SYK|RIPK2|PSEN2|IRAK3|PSEN1|RELA|HSPD1|NFKBIA|ZAP70|IRAK1|IRAK2|TRAF6|UBE2N|MAPK1|FYN|RBCK1|IKBKG|MAP3K7
7399	2.9139e-05	0.00033862	129	1154	956	14247	nervous system development	ATF2|SMARCB1|UBE3A|ACTB|PARK2|IGF1R|CDC20|RPS6KA3|CCND2|CDH2|CDH1|AKT1|EP300|NBN|EPHB2|MAP3K7|EPHB1|TP63|EPHB3|MEF2A|EPHA4|PDGFRA|MED1|EPHA7|SMARCC1|MAP2K1|SMARCC2|TSC2|SDHA|TEP1|NCL|ROR1|FKBP4|TP53|EPHA2|NOTCH1|PRKDC|PSEN2|PSEN1|ATXN3|DVL1|DVL2|DVL3|WNT1|SKIL|WNT10B|SMAD1|EGR2|XRCC6|SMAD4|TGFB1|HSPA5|XRCC5|SIAH1|NR2F2|SMARCA2|QKI|PTK2|ESR2|SMARCA4|CDK6|CDK5|DLG4|PAF1|TCF4|ATM|TP73|FGFR1|RET|CITE…
22008	0.00013628	0.0014823	81	636	956	14247	neurogenesis	RET|ATF2|PTEN|PCSK9|PRPF19|ACTB|IGF1R|CDC20|CCND2|CDH2|CDH1|AKT1|EP300|NBN|JAK2|EPHB2|EIF2B1|EPHB1|EPHB3|NDEL1|ACTR3|EPHA4|PDGFRA|EPHA7|MAP2K1|SPHK1|RHOA|TGFBR1|CREB1|IFNG|TEP1|NCL|KIT|PPARG|ROR1|MAPT|FKBP4|TP53|EPHA2|CEBPB|HDAC2|NOTCH1|HTT|PSEN1|EGFR|RELA|DVL1|ERBB2|FYN|WNT1|SKIL|WNT10B|SMAD1|EGR2|XRCC6|SMAD4|CDKN2C|TGFB1|XRCC5|STAT3|SIAH1|LIMK1|VEGFC|PTPN11|NR2F2|PTK2|ESR2|VEGFA|SOD1|SKI|CDK6|C…
2521	0.00016471	0.0017872	28	127	956	14247	leukocyte differentiation	HDAC4|CEBPA|HDAC5|BLM|FLT3|PRKDC|PSEN2|PSEN1|CDC42|CASP8|JUNB|TGFB1|SYK|CHUK|IL2|TGFBR2|ZAP70|APC|LCK|IRF1|TRAF6|SP3|KIT|BCL3|CTNNB1|PPARG|ATM|TP53
48699	0.000645	0.0065933	75	593	956	14247	generation of neurons	RET|ATF2|PTEN|PCSK9|PRPF19|ACTB|IGF1R|CDC20|CCND2|CDH2|CDH1|AKT1|EP300|NBN|JAK2|EPHB2|EPHB1|EPHB3|NDEL1|ACTR3|EPHA4|EPHA7|MAP2K1|SPHK1|RHOA|TGFBR1|CREB1|IFNG|TEP1|NCL|KIT|PPARG|ROR1|MAPT|FKBP4|TP53|EPHA2|CEBPB|HDAC2|NOTCH1|HTT|PSEN1|EGFR|RELA|DVL1|ERBB2|FYN|WNT1|SKIL|WNT10B|SMAD1|EGR2|XRCC6|SMAD4|TGFB1|XRCC5|STAT3|SIAH1|LIMK1|VEGFC|PTPN11|NR2F2|PTK2|ESR2|VEGFA|SOD1|SKI|CDK5|APC|NEDD4|LEP|PAF1|TP7…
Legends
x: number of proteins presentes in the network that were assigned for a given GO;
n: number of all proteins identified so far for a given GO annotation;
X: number of proteins present in the cluster.
Processes related to hormone biosynthesis and signaling pathway
Processes related to immune system and inflammatory response
Processes related to neuronal development and function
Processes related to DNA repair and cell cycle control
Processes related to cellular death

## Sheet: Table S5
Table S5 - List of Go terms identified by BiNGO in the Cluster 4.
Selected statistical test : Hypergeometric test
Selected correction : Benjamini & Hochberg False Discovery Rate (FDR) correction
Selected significance level : 0.05
No annotations were retrieved for the following entities:
TRAF3IP3 WDR3 KIAA0020 CCP110 NOC2L HCG_33128 TTC28 ACTR1B RAVER1 PPP2R1B CNTRL RRP12 CPSF3L NINL NCOA1 WDR38 PACRG TTC31 MAGI2 ANKRD45 NSUN6 CACYBP MRRFP1 GRWD1 PTGES3L SFI1 SDCCAG8 PHLPP2 DDX27 SSNA1 ZCCHC9 NTPCR RPF2 HSPA14 HSPA13 AK8 HELZ2 STRIP1 STRIP2 PPP2R3C CEP70 ZC3H13 UBQLN2 CEP78 METAP1D TTC12 SUGT1P3 PNO1 CEP152 ALYREF ENSG00000249209 HSPA12A TUBB4B HSPA12B GPN1 TUBB4A SCAF4 ENSG00000…
GO-ID	p-value	corr p-value	x	n	X	N	Description	Genes in test set
51276	5.0782e-18	1.6655e-16	103	526	1006	14243	chromosome organization	RB1|SMARCB1|NR3C1|SMC3|SMC4|SMC2|CDC23|KAT5|PTTG1|RUVBL2|RUVBL1|FBXO4|EP300|NEK2|NBN|PRKACA|SMARCC1|SMARCC2|FBXW7|PRKCB|UBE2E1|PRKCA|DKC1|TBL1XR1|TSSK6|TP53|BLM|PRKDC|NCAPG|CDCA8|BRCC3|NCAPH|CCNB1|HIST1H3A|TERT|RRS1|EP400|CREBBP|XRCC6|CBX5|UBE2B|XRCC5|INO80|SUPT5H|SMARCA2|NDC80|ZWINT|SMARCA4|H1F0|HIST1H4A|UBE2N|CDK1|PAF1|NCAPG2|PINX1|CHD4|CHD3|SMG6|UIMC1|JAK2|HIST1H1A|HIST1H1B|ACTL6A|CAD|H2AFX|AR…
6281	5.3438e-17	1.6256e-15	72	298	1006	14243	DNA repair	SMG1|CCNH|CEP164|BRCA1|SMC3|PRPF19|SUMO1|KAT5|PTTG1|CDH1|RUVBL2|UIMC1|CHEK1|NBN|POLH|RFC5|UPF1|MED1|RFC3|RFC4|PARP4|ESCO1|NCOA6|H2AFX|HUS1|RAD23A|CSNK1D|CSNK1E|ESCO2|SIRT1|RAD23B|MID1|RBX1|DDB1|POLG2|PAPD7|CRY1|TP53|BLM|VCP|PCNA|PRKDC|USP10|XPA|BRCC3|ATXN3|RECQL5|POLD1|ABL1|TP53BP1|BARD1|XRCC6|UBE2B|HSPA1L|XRCC5|RPA1|RPA2|MRE11A|SOD1|RAD52|CUL4A|RAD51|RPA3|UBE2N|ERCC8|RAD17|RAD1|ATM|ERCC6|TP73|RA…
43066	3.9883e-12	9.7912e-11	74	377	1006	14243	negative regulation of apoptosis	ATF2|GSK3B|CDKN1A|ILK|TNFAIP3|HSPB1|IGF1R|IKBKB|SIN3A|PIM1|AKT1|MAP3K7|NME2|NME5|YWHAZ|RHOA|TGFBR1|NME6|TRAF6|RASA1|AKT1S1|BIRC5|SQSTM1|TP53|PSMD10|BECN1|NOTCH1|HDAC3|HDAC1|TAF9|PSEN2|HTT|PSEN1|EGFR|FOXO1|RELA|HSP90B1|HSPD1|NME1-NME2|SOCS3|PPP2CB|MAPK8|IRAK1|TERT|ERBB3|ERBB2|VHL|SNCA|BARD1|HSPA9|NPM1|SMAD3|UBE2B|HSPA5|XRCC5|NOS3|CFLAR|ESR1|NFKB1|IL2|ESR2|VEGFA|SOD1|NFKBIA|ITCH|APC|RPS6KB1|CDK1|PD…
30521	3.6216e-08	6.7872e-07	19	40	1006	14243	androgen receptor signaling pathway	RB1|NCOA2|MED1|NCOA3|TGFB1I1|UBE3A|BRCA1|ARID1A|RHOA|DNAJA1|AR|MED14|MED30|KAT5|CCNE1|CTNNB1|FKBP4|PPARGC1A|RAN
10149	6.4313e-07	1.08e-05	12	17	1006	14243	senescence	CDKN1A|MAP2K1|TERT|CDKN2A|CHEK2|PRKCD|CHEK1|ATM|CALR|TP53|TERF2|ATR
7568	9.2801e-07	1.5338e-05	35	146	1006	14243	aging	CDKN1A|LRRK2|HTT|ILK|RELA|SOCS3|TERT|CHEK2|CHEK1|PRKACA|JUN|NPM1|MAP2K1|TGFB1|CDKN2A|NOS3|PRKCD|H2AFX|PLA2G4A|PRKCA|FOS|SIRT1|TERF2|PML|TGFBR1|SOD1|GNAO1|RPS6KB1|CDK1|GRB2|CEBPZ|ATM|CALR|TP53|ATR
6302	4.4012e-06	6.7679e-05	21	61	1006	14243	double-strand break repair	BLM|XRCC6|VCP|XRCC5|PRKDC|H2AFX|RPA1|MRE11A|HUS1|BRCC3|BRCA1|SOD1|RAD52|RAD51|PAPD7|KAT5|UIMC1|UBE2N|RAD1|NBN|TP53
723	3.51e-05	0.00049446	14	30	1006	14243	telomere maintenance	BLM|XRCC6|HSPA1L|XRCC5|PRKDC|PTGES3|MRE11A|TERF2|SMG6|TERT|DKC1|FBXO4|RAD1|NBN
6289	0.00036515	0.0044953	18	57	1006	14243	nucleotide-excision repair	RFC5|RFC3|PCNA|RFC4|CCNH|RPA1|XPA|RPA2|RAD23A|RAD23B|DDB1|ATXN3|RPA3|POLD1|ERCC8|RAD1|ERCC6|TP53
Legends
x: number of proteins presentes in the network that were assigned for a given GO;
n: number of all proteins identified so far for a given GO annotation;
X: number of proteins present in the cluster.
Processes related to hormone biosynthesis and signaling pathway
Processes related to immune system and inflammatory response
Processes related to neuronal development and function
Processes related to DNA repair and cell cycle control
Processes related to cellular death

## Sheet: Table S6
Table S6 -: List of Go terms identified by BiNGO in the Cluster 5.
Selected statistical test : Hypergeometric test
Selected correction : Benjamini & Hochberg False Discovery Rate (FDR) correction
Selected significance level : 0.05
No annotations were retrieved for the following entities:
PHLPP2 LRGUK PPTC7 CALML6 PPM1N ALYREF NTPCR MPP5 GPN1 SCAF4 ENSG00000268643 PP2D1 NEDD8-MDP1 ENSG00000228049 CTTN PPCS UBXN7 ENSG00000258973
GO-ID	p-value	corr p-value	x	n	X	N	Description	Genes in test set
43066	1.0148e-13	3.5056e-12	53	376	516	14273	negative regulation of apoptosis	GSK3B|IGF1R|IKBKB|PIM1|AKT1|PIM3|PIM2|MAP3K7|RIPK2|SPHK1|HGF|NME2|NME5|YWHAZ|RHOA|NME6|TRAF6|RASA1|SQSTM1|TP53|NOTCH1|HDAC1|EGFR|FOXO1|RELA|NME1-NME2|SOCS3|MAPK8|TERT|IRAK1|ERBB2|VHL|SNCA|BARD1|SMAD3|XRCC5|ESR1|NFKB1|IL2|ESR2|VEGFA|SOD1|NFKBIA|KITLG|ITCH|RPS6KB1|BCL3|IL2RB|PDE3A|CTNNB1|ATM|TP73|FGFR1
34097	5.9902e-11	1.627e-09	26	107	516	14273	response to cytokine stimulus	SRC|RELA|SOCS3|SOCS1|CASP8|IRAK1|IRAK2|RIPK1|SNCA|PDGFRA|JUN|GCH1|RIPK2|STAT1|VDR|SPHK1|INSR|STAT3|PRKCA|IRAK3|FOS|PML|CCNE1|TRAF6|CTNNB1|EPHA3
71375	9.9439e-08	2.0333e-06	20	83	516	14273	cellular response to peptide hormone stimulus	SMARCC1|GSK3A|PRKDC|STAT1|IRS1|SHC1|PDPK1|INSR|STAT3|PIK3R1|FOXO1|IGF1R|KAT2B|CCND2|GRB10|AKT1|TRIB3|GRB2|JAK2|BCAR1
30518	3.0462e-06	5.1124e-05	16	61	516	14273	steroid hormone receptor signaling pathway	RB1|PTGES3|UBE3A|BRCA1|ARID1A|ESR1|RHOA|ESR2|AR|CCNE1|NEDD4|RARA|CTNNB1|JAK2|FKBP4|RAN
19221	3.1644e-06	5.2612e-05	17	70	516	14273	cytokine-mediated signaling pathway	STAT1|HGF|STAT3|TRAF2|IRAK3|IRAK4|RELA|TNFRSF1A|SOCS1|IRAK1|IRAK2|TRAF6|IL2RB|KIT|RIPK1|JAK2|JAK1
22008	5.5204e-06	8.8079e-05	56	636	516	14273	neurogenesis	RET|ACTB|IGF1R|CCND2|CDH2|CDH1|AKT1|JAK2|EPHB2|EPHB1|EPHB3|EPHA4|PDGFRA|MAP2K1|EPHA7|UNC5B|SPHK1|HGF|PRKCA|UNC5C|RHOA|CREB1|NCL|KIT|ROR1|MAPT|FKBP4|TP53|EPHA2|HDAC2|NOTCH1|EFNA5|EGFR|RELA|GRIN2A|ERBB2|PTK2B|FYN|CTNNA2|XRCC6|XRCC5|STAT3|LIMK1|PTPN11|NR2F2|PTK2|ESR2|VEGFA|SOD1|EFNA1|CDK6|NEDD4|PAF1|CTNNB1|TP73|FGFR1
2757	6.0325e-06	9.5819e-05	15	55	516	14273	immune response-activating signal transduction	SYK|RIPK2|IRAK3|RELA|NFKBIA|ZAP70|IRAK1|IRAK2|TRAF6|MAPK1|FYN|IKBKG|CD247|MAP3K7|BCAR1
48699	2.7634e-05	0.00039486	52	593	516	14273	generation of neurons	RET|ACTB|IGF1R|CCND2|CDH2|CDH1|AKT1|JAK2|EPHB2|EPHB1|EPHB3|EPHA4|MAP2K1|EPHA7|UNC5B|SPHK1|HGF|PRKCA|UNC5C|RHOA|CREB1|NCL|KIT|ROR1|MAPT|FKBP4|TP53|EPHA2|HDAC2|NOTCH1|EFNA5|EGFR|RELA|ERBB2|PTK2B|FYN|CTNNA2|XRCC6|XRCC5|STAT3|LIMK1|PTPN11|NR2F2|PTK2|ESR2|VEGFA|SOD1|EFNA1|NEDD4|PAF1|TP73|FGFR1
70555	0.00025519	0.0032312	10	28	516	14273	response to interleukin-1	IRAK1|RIPK2|SRC|IRAK2|SPHK1|TRAF6|PRKCA|IRAK3|RELA|SNCA
10149	0.00050406	0.0060183	8	17	516	14273	senescence	MPP2|MAP2K1|TERT|CDKN2A|PRKCD|ATM|TP53|ATR
50852	0.00079232	0.0092127	9	24	516	14273	T cell receptor signaling pathway	ZAP70|RIPK2|TRAF6|MAPK1|FYN|IKBKG|CD247|MAP3K7|BCAR1
Legends
x: number of proteins presentes in the network that were assigned for a given GO;
n: number of all proteins identified so far for a given GO annotation;
X: number of proteins present in the cluster.
Processes related to hormone biosynthesis and signaling pathway
Processes related to immune system and inflammatory response
Processes related to neuronal development and function
Processes related to DNA repair and cell cycle control
Processes related to cellular death

## Sheet: Table S7
Table S7: List of Go terms identified by BiNGO in the Cluster 6.
Selected statistical test : Hypergeometric test
Selected correction : Benjamini & Hochberg False Discovery Rate (FDR) correction
Selected significance level : 0.05
No annotations were retrieved for the following entities:
LRGUK PPTC7 PPM1N LRWD1 MARCH6 EIF2S2 ENSG00000268643 NSFL1C PP2D1 NEDD8-MDP1 ENSG00000228049 PPP2R1B PPCS UBXN7 TAB3 CPSF3L ENSG00000258973
GO-ID	p-value	corr p-value	x	n	X	N	Description	Genes in test set
43066	8.0425e-19	2.9408e-17	60	376	514	14263	negative regulation of apoptosis	ATF2|GSK3B|CITED2|PTEN|FGF4|IGF1R|IKBKB|SIN3A|PIM1|AKT1|PIM3|PIM2|MAP3K7|TP63|RIPK2|HGF|RHOA|TGFBR1|TEP1|TRAF6|RASA1|BIRC5|SQSTM1|TP53|BIRC3|NOTCH1|HDAC1|TAF9|HTT|XIAP|FURIN|PSEN1|EGFR|MALT1|RELA|SOCS3|PPP2CB|MAPK8|TERT|IRAK1|VHL|MCL1|NPM1|SMAD3|ANGPT1|HSPA5|XRCC5|TGFB3|NOS3|HIPK2|VEGFA|NFKBIA|KITLG|ITCH|BCL3|IL2RB|CTNNB1|ATM|MYD88|FGFR1
34097	5.5524e-11	1.2182e-09	26	107	514	14263	response to cytokine stimulus	HDAC4|TAF9|RELA|SOCS3|SOCS1|CASP8|IRAK1|IRAK2|RIPK1|JUNB|MCL1|PDGFRA|JUN|RIPK2|STAT1|IL1R1|VDR|NOS3|INSR|STAT3|IRAK3|FOS|CCNE1|TRAF6|CTNNB1|MYD88
6338	9.2532e-09	1.5508e-07	18	58	514	14263	chromatin remodeling	RB1|HDAC4|SMARCD1|HDAC5|HDAC2|SMARCC1|SMARCB1|SMARCC2|HDAC1|ACTL6A|INO80|SUPT5H|ARID1A|SIRT1|SMARCA2|SMARCA4|KAT2B|RBBP4
51092	4.3092e-08	6.7529e-07	17	55	514	14263	positive regulation of NF-kappaB transcription factor activity	NPM1|RIPK2|CAMK2A|TRAF2|IRAK3|NOD2|MALT1|RELA|IKBKB|IRAK1|IRAK2|TRAF6|UBE2N|RIPK1|RBCK1|IKBKG|TLR3
2520	1.2688e-05	0.00014913	33	275	514	14263	immune system development	RB1|HDAC4|HDAC5|PRKDC|FLT3|EPAS1|PSEN1|MALT1|CRKL|CASP8|KDR|NBN|JUNB|XRCC6|SMAD3|CHUK|XRCC5|RPA1|TGFBR1|NFKB2|VEGFA|TGFBR2|KITLG|SP1|TRAF6|IRF1|BCL3|TACC3|TCEA1|CTNNB1|ATM|TP53|FGF10
723	3.5126e-05	0.0003949	11	30	514	14263	telomere maintenance	RAD50|XRCC6|TERT|PARP1|TEP1|PRKDC|XRCC5|PTGES3|FBXO4|RAD1|NBN
6281	0.00011501	0.0012033	33	300	514	14263	DNA repair	VCP|PCNA|PRKDC|CCNH|USP10|BRCA1|PRPF19|RECQL5|SUMO1|KAT5|RUVBL2|NBN|RFC5|RFC3|XRCC6|RFC4|PARP1|XRCC5|H2AFX|RPA1|HUS1|RPA2|SENP2|SIRT1|RAD50|RPA3|UBE2N|RAD17|ATM|RAD1|ERCC6|TP53|RAD9A
7568	0.00012304	0.0012799	22	146	514	14263	aging	JUN|MAP2K1|NPM1|CDKN2A|TGFB3|NOS3|PRKCD|H2AFX|PTEN|HTT|FURIN|FOS|SIRT1|RELA|TGFBR1|SOCS3|TERT|TEP1|ATM|GRB2|TP53|TP63
7399	0.00016671	0.0017144	79	1153	514	14263	nervous system development	RET|ATF2|SMARCB1|CITED2|PTEN|FGF1|PRPF19|FGF2|PARK2|ACTB|IGF1R|FGF5|FGF8|CCND2|CASP8|AKT1|NBN|MAP3K7|TP63|EPHB3|NDEL1|MEF2A|PDGFRA|MAP2K1|SMARCC1|SMARCC2|HGF|ACTL6A|PPP2R5D|FOS|ARID1A|RHOA|TGFBR1|TGFBR2|CREB1|TEP1|NCL|TRAF6|ROR1|PAFAH1B3|TP53|HDAC4|SMARCD1|HDAC2|NOTCH1|PRKDC|HTT|PSEN1|EFNA5|EGFR|RELA|E2F1|SKIL|SMARCE1|XRCC6|SMAD4|HSPA5|XRCC5|STAT3|LIMK1|WWP1|VEGFC|PTPN11|SMARCA2|QKI|PTK2|SMARCA4|…
70555	0.00024759	0.0024773	10	28	514	14263	response to interleukin-1	HDAC4|IRAK1|RIPK2|IL1R1|IRAK2|TRAF6|TAF9|IRAK3|MYD88|RELA
6302	0.00024773	0.0024773	14	61	514	14263	double-strand break repair	XRCC6|VCP|PRKDC|XRCC5|H2AFX|RPA1|HUS1|BRCA1|RAD50|KAT5|UBE2N|RAD1|NBN|TP53
Legends
x: number of proteins presentes in the network that were assigned for a given GO;
n: number of all proteins identified so far for a given GO annotation;
X: number of proteins present in the cluster.
Processes related to hormone biosynthesis and signaling pathway
Processes related to immune system and inflammatory response
Processes related to neuronal development and function
Processes related to DNA repair and cell cycle control
Processes related to cellular death

## Sheet: Table S8
Table S8 - List of Go terms identified by BiNGO in the Cluster 7.
Selected statistical test : Hypergeometric test
Selected correction : Benjamini & Hochberg False Discovery Rate (FDR) correction
Selected significance level : 0.05
No annotations were retrieved for the following entities:
ENSG00000108825 COPS7B COPS7A HSPA14 HSPA13 HCG_33128 TTC28 STRIP1 STRIP2 ENSG00000228049 PPP2R1B PPP2R3C UBXN7 MS4A13 CCDC50 ENSG00000258973 WDR38 TTC12 SUGT1P3 ANKRD45 TTC31 CACYBP LRWD1 HSPA12A GPN1 HSPA12B SCAF4 COPS4 SIKE1 SAP25 PTGES3L TAB3 PGAM5 COPS8
GO-ID	p-value	corr p-value	x	n	X	N	Description	Genes in test set
43066	1.4655e-21	8.1379e-20	63	376	505	14268	negative regulation of apoptosis	ATF2|TNFAIP3|IKBKB|SIN3A|PIM1|AKT1|PIM3|PIM2|TP63|RIPK2|YWHAZ|RHOA|TGFBR1|TRAF6|SQSTM1|TP53|BIRC3|NOTCH1|HDAC1|TAF9|PSEN2|HTT|XIAP|EGFR|FOXO1|MALT1|RELA|HSP90B1|HSPD1|SOCS3|PPP2CB|MAPK8|TERT|IRAK1|ERBB3|BAG1|ERBB2|VHL|SNCA|BARD1|HSPA9|NPM1|SMAD3|ANGPT1|HSPA5|UBE2B|XRCC5|TGFB3|NOS3|CFLAR|NFKB1|IL2|NFKBIA|KITLG|ITCH|APC|BCL3|PDE3A|CTNNB1|ATM|HSPA1B|MYD88|HSPA1A
30518	1.0644e-10	2.1552e-09	20	61	505	14268	steroid hormone receptor signaling pathway	RB1|TGFB1I1|PTGES3|UBE3A|BRCA1|ARID1A|RNF4|RHOA|DNAJA1|AR|KAT5|CCNE1|UBR5|NRIP1|RARA|CTNNB1|TAF7|CALR|FKBP4|RAN
723	1.3283e-10	2.6314e-09	15	30	505	14268	telomere maintenance	BLM|XRCC6|HSPA1L|RFC1|PARP1|PRKDC|XRCC5|PTGES3|MRE11A|TERF1|WRN|RAD50|TERT|RAD1|NBN
10647	1.948e-10	3.7976e-09	50	413	505	14268	positive regulation of cell communication	TGFB1I1|UBE3A|TBK1|CASP8|PIM2|RAC1|TP63|CHUK|RIPK2|RHOA|TGFBR1|TNFRSF1A|AR|IFNG|TRAF6|PELI1|RBCK1|BIRC2|TLR3|RNF31|NOD2|EGFR|MALT1|RELA|ERBB3|ERBB2|RIPK1|FADD|SNCA|SMAD4|SMAD3|ANGPT1|CDKN2A|TGFB3|CAV1|MBD2|PTPN11|CFLAR|MTOR|IL2|PPP5C|PINK1|KITLG|MAVS|UBE2N|CTNNB1|ATM|TAB2|MYD88|ATR
6338	5.0672e-10	9.5238e-09	19	58	505	14268	chromatin remodeling	RB1|HDAC4|SMARCD1|HDAC5|HDAC2|SMARCC1|SMARCB1|SMARCC2|HDAC1|ACTL6A|INO80|SUPT5H|ARID1A|SIRT1|SMARCA2|ARID1B|SMARCA4|KAT2B|RBBP4
51092	2.4114e-09	4.1492e-08	18	55	505	14268	positive regulation of NF-kappaB transcription factor activity	RNF31|NPM1|RIPK2|RNF25|TRAF2|IRAK3|NOD2|MALT1|RELA|IKBKB|IRAK1|IRAK2|TRAF6|UBE2N|RIPK1|RBCK1|IKBKG|TLR3
7568	1.0823e-08	1.7097e-07	27	145	505	14268	aging	LRRK2|HTT|RELA|SOCS3|WRN|TERT|CHEK2|CHEK1|TP63|JUN|NPM1|CDKN2A|TGFB3|NOS3|PRKCD|H2AFX|PLA2G4A|FOS|TERF1|SIRT1|PML|TGFBR1|ATM|GRB2|CALR|TP53|ATR
30521	2.4834e-08	3.8242e-07	15	40	505	14268	androgen receptor signaling pathway	RB1|TGFB1I1|UBE3A|BRCA1|ARID1A|RNF4|RHOA|DNAJA1|AR|KAT5|CCNE1|NRIP1|CTNNB1|FKBP4|RAN
6289	6.1954e-08	9.3058e-07	17	57	505	14268	nucleotide-excision repair	RFC5|RFC3|RFC4|PCNA|RFC1|RFC2|XPA|RPA1|RPA2|DDB2|DDB1|RPA3|POLD1|ERCC8|RAD1|ERCC6|TP53
2520	4.684e-07	6.6798e-06	35	275	505	14268	immune system development	RB1|HDAC4|HDAC5|BLM|PRKDC|EPAS1|PSEN2|MALT1|HSPD1|CDC42|CASP8|NBN|JUNB|XRCC6|SMAD3|CHUK|XRCC5|RPA1|MLH1|PML|IL2|TGFBR1|NFKB2|TGFBR2|KITLG|APC|SP1|TRAF6|IRF1|SP3|BCL3|TCEA1|CTNNB1|ATM|TP53
70555	6.1651e-07	8.5912e-06	12	28	505	14268	response to interleukin-1	HDAC4|IGBP1|IRAK1|RIPK2|IL1R1|IRAK2|TRAF6|TAF9|IRAK3|MYD88|RELA|SNCA
43434	9.529e-07	1.3129e-05	28	187	505	14268	response to peptide hormone stimulus	HDAC5|PRKDC|MAX|PIK3R1|FOXO1|RELA|AKAP1|SOCS3|SOCS1|ERBB3|EIF4EBP1|AKT1|JUNB|CAP1|SMARCC1|PARP1|UBE2B|STAT1|PDPK1|NOS3|STAT3|MTOR|CCNA2|AR|KAT2B|TRIB3|GRB2|CFTR
10149	1.5335e-05	0.00019515	9	17	505	14268	senescence	TERT|CDKN2A|CHEK2|PRKCD|CHEK1|ATM|CALR|TP53|ATR
32570	3.5443e-05	0.00042589	10	24	505	14268	response to progesterone stimulus	FOSL1|SOCS3|SOCS1|CCNE1|TGFB3|CAV1|ERBB2|FOS|JUNB|RELA
724	5.4691e-05	0.00064245	9	19	505	14268	double-strand break repair via homologous recombination	RAD52|BLM|RAD51|H2AFX|RPA1|UBE2N|HUS1|RAD1|BRCA1
Legends
x: number of proteins presentes in the network that were assigned for a given GO;
n: number of all proteins identified so far for a given GO annotation;
X: number of proteins present in the cluster.
Processes related to hormone biosynthesis and signaling pathway
Processes related to immune system and inflammatory response
Processes related to neuronal development and function
Processes related to DNA repair and cell cycle control
Processes related to cellular death

## Sheet: Table S9
Table S9 - List of Go terms identified by BiNGO in the Cluster 8.0
Selected statistical test : Hypergeometric test
Selected correction : Benjamini & Hochberg False Discovery Rate (FDR) correction
Selected significance level : 0.05
No annotations were retrieved for the following entities:
DOCK5 PACRG TRAF3IP3 CTTNBP2 ANKRD45 HSPA14 HSPA12A EIF2S2 GPN1 HSPA13 HSPA12B MOB4 NSFL1C NEDD8-MDP1 PPP2R1B ENSG00000168970 CTTN PPCS PPP2R3C MS4A13
GO-ID	p-value	corr p-value	x	n	X	N	Description	Genes in test set
43066	7.3314e-18	4.7916e-16	55	376	451	14268	negative regulation of apoptosis	ATF2|GSK3B|PTEN|ILK|FGF4|IGF1R|IKBKB|SIN3A|AKT1|SPHK1|HGF|F2R|YWHAZ|RHOA|TGFBR1|TEP1|TRAF6|RASA1|TP53|BIRC3|NOTCH1|HDAC1|HTT|XIAP|PSEN1|EGFR|FOXO1|MALT1|RELA|HSP90B1|HSPD1|SOCS3|PPP2CB|MAPK8|TERT|ERBB2|MCL1|SNCA|HSPA9|SMAD3|ANGPT1|HSPA5|NOS3|NFKB1|VEGFA|NFKBIA|KITLG|ITCH|APC|RPS6KB1|BCL3|CTNNB1|HSPA1B|HSPA1A|TP73
7399	3.0962e-10	7.9541e-09	86	1154	451	14268	nervous system development	ATF2|SMARCB1|PTEN|ILK|FGF1|PRPF19|FGF2|SLC6A3|PARK2|ACTB|IGF1R|FGF5|RPS6KA3|FGF8|CCND2|DPYSL4|DPYSL5|CDH1|DPYSL2|DPYSL3|TUBB1|AKT1|APC2|ACTR3|MAP2K1|SMARCC1|MKKS|SMARCC2|SPHK1|HGF|ACTL6A|TSC2|PRKCA|PPP2R5D|FOS|ARID1A|RHOA|TGFBR1|TUBB2B|TUBB2A|CREB1|TEP1|TRAF6|PICK1|MAPT|PFN1|TP53|HDAC4|SMARCD1|PRPS1|NOTCH1|PRKDC|LEF1|HTT|CRMP1|PSEN1|EFNA5|EGFR|RELA|PLD2|ATXN3|ERBB2|E2F1|PTK2B|MBP|CTNNA2|SMARCE1|S…
48545	9.591e-09	2.0895e-07	32	226	451	14268	response to steroid hormone stimulus	PDGFB|PTEN|BRCA1|RELA|STRN3|SOCS3|SOCS1|CCND2|ERBB2|MAPK1|CAP1|MAP2K1|ANGPT1|NOS3|SPHK1|INSR|HGF|CAV1|STAT3|PLA2G4A|PRKCA|FOS|TGFBR1|ACTA1|CPS1|RPS6KB1|TEP1|CCNE1|RARA|CTNNB1|CFTR|FGF10
22008	3.2087e-08	6.314e-07	56	638	451	14268	neurogenesis	ATF2|PTEN|ILK|PRPF19|FGF2|ACTB|IGF1R|FGF5|FGF8|CCND2|DPYSL5|CDH1|DPYSL2|TUBB1|AKT1|APC2|ACTR3|MAP2K1|SPHK1|HGF|PRKCA|RHOA|TGFBR1|TUBB2B|TUBB2A|CREB1|TEP1|PICK1|MAPT|TP53|NOTCH1|HTT|PSEN1|EFNA5|EGFR|RELA|PLD2|ERBB2|PTK2B|MBP|CTNNA2|SMAD1|SMAD4|STAT3|VEGFC|PTPN11|PTK2|VEGFA|EFNA1|CDK5|APC|NEDD4|CTNNB1|STRN|CALR|TP73
7568	2.935e-07	5.1397e-06	24	146	451	14268	aging	JUN|MAP2K1|NOS3|LRRK2|PRKCD|PTEN|HTT|ILK|PLA2G4A|PRKCA|FOS|SIRT1|SLC6A3|RELA|TGFBR1|SOCS3|TERT|RPS6KB1|TEP1|CHEK1|GRB2|CALR|TP53|ATR
43627	6.6853e-07	1.1276e-05	21	115	451	14268	response to estrogen stimulus	ANGPT1|NOS3|INSR|CAV1|STAT3|PDGFB|PTEN|PRKCA|BRCA1|TGFBR1|STRN3|SOCS3|SOCS1|CCND2|TEP1|CCNE1|RARA|CTNNB1|MAPK1|CFTR|FGF10
6338	2.1329e-06	3.3219e-05	15	58	451	14268	chromatin remodeling	RB1|HDAC4|SMARCD1|HDAC5|SMARCC1|SMARCB1|SMARCC2|HDAC1|ACTL6A|INO80|ARID1A|SIRT1|SMARCA2|SMARCA4|KAT2B
34097	8.9899e-06	0.0001343	19	107	451	14268	response to cytokine stimulus	HDAC4|IGBP1|JUN|NOS3|SPHK1|INSR|STAT3|PRKCA|FOS|RELA|SOCS3|NUB1|SOCS1|CCNE1|TRAF6|CTNNB1|CFTR|MCL1|SNCA
30518	4.7043e-05	0.00062838	14	61	451	14268	steroid hormone receptor signaling pathway	RB1|PTGES3|BRCA1|ARID1A|RHOA|AR|KAT5|CCNE1|NEDD4|UBR5|RARA|CTNNB1|CALR|RAN
Legends
x: number of proteins presentes in the network that were assigned for a given GO;
n: number of all proteins identified so far for a given GO annotation;
X: number of proteins present in the cluster.
Processes related to hormone biosynthesis and signaling pathway
Processes related to immune system and inflammatory response
Processes related to neuronal development and function
Processes related to DNA repair and cell cycle control
Processes related to cellular death

[truncated: 8 more sheets: Table S10, Table S11, Table S12, Table S13, S-Table 14, Table S15, Table S16, Table S17]
